# Supplementary material for: Resurgence of Chloramphenicol Resistance in Methicillin-Resistant Staphylococcus aureus Due to the Acquisition of a Variant Florfenicol Exporter (fexAv)-Mediated Chloramphenicol Resistance in Kuwait Hospitals
Source: Antibiotics (Basel). 2021 Oct 15;10(10):1250. doi: 10.3390/antibiotics10101250 (PMC8532628; doi:10.3390/antibiotics10101250)
Supplement: Supplementary file 1 [file antibiotics-10-01250-s001.zip]

Archive with 1 entries (1 files):
- antibiotics-1393410-supplementary.pdf
